# Supplementary material for: A robust multiplex immunoaffinity mass spectrometry assay (PromarkerD) for clinical prediction of diabetic kidney disease
Source: Clin Proteomics. 2020 Oct 20;17:37. doi: 10.1186/s12014-020-09302-w (PMC7576806; doi:10.1186/s12014-020-09302-w)
Supplement: Supplementary file 2 — Additional file 2. Biomarker concentrations for APOA4, CD5L and IBP3 for stability experiments. [Summary of data is Table 1 in the manuscript]. [file 12014_2020_9302_MOESM2_ESM.xlsx]

## Sheet: Time, Temp
Additional file 2
Biomarker concentrations for APOA4, CD5L and IBP3 for stability expereiments. [Summary of data is Table 1 in the manuscript]
Protein		Concentrations µg/mL
		4°C 1hr	4°C 24hr	Ratio 24hr/1hr*100
APOA4	Sample 1	100.086	96.2016	96.1187
	Sample 2	96.0024	108.86	113.393
	Sample 3	117.242	111.843	95.3954
				101.636	Average
				10.1885	SD
				0.100245	CV%
		Concentrations µg/mL
		4°C 1hr	4°C 24hr	Ratio 24hr/1hr*100
CD5L	Sample 1	3.31976	3.97763	119.817
	Sample 2	4.12884	5.27836	127.841
	Sample 3	2.15248	2.31613	107.603
				118.42	Average
				10.1913	SD
				0.0860602	CV%
		Concentrations µg/mL
		4°C 1hr	4°C 24hr	Ratio 24hr/1hr*100
IBP3	Sample 1	0.253583	0.229554	90.5245
	Sample 2	0.401595	0.443131	110.343
	Sample 3	0.361748	0.307998	85.1418
				95.3363	Average
				13.2717	SD
				0.139209	CV%
		Concentrations µg/mL
		RT 1hr	RT 24hr	Ratio 24hr/1hr*100
APOA4	Sample 1	92.6439	80.0763	86.4345
	Sample 2	95.1938	95.1274	99.9303
	Sample 3	99.7298	91.1808	91.4278
				92.5976	Average
				6.82353	SD
				0.0736902	CV%
		Concentrations µg/mL
		RT 1hr	RT 24hr	Ratio 24hr/1hr*100
CD5L	Sample 1	3.44809	3.16369	91.752
	Sample 2	5.04185	5.55067	110.092
	Sample 3	2.14426	2.34878	109.538
				103.794	Average
				10.4324	SD
				0.100511	CV%
		Concentrations µg/mL
		RT 1hr	RT 24hr	Ratio 24hr/1hr*100
IBP3	Sample 1	0.27663	0.239373	86.5319
	Sample 2	0.451505	0.43639	96.6522
	Sample 3	0.320078	0.295398	92.2894
				91.8245	Average
				5.07617	SD
				0.0552812	CV%
		Concentrations µg/mL
		24hr 4°C	24hr RT	Ratio 4°C/RT*100
APOA4	Sample 1	96.2016	80.0763	83.238
	Sample 2	108.86	95.1274	87.3853
	Sample 3	111.843	91.1808	81.5254
				84.0496	Average
				3.01303	SD
				0.0358482	CV%
		Concentrations µg/mL
		24hr 4°C	24hr RT	Ratio 4°C/RT*100
CD5L	Sample 1	3.97763	3.16369	79.5372
	Sample 2	5.27836	5.55067	105.159
	Sample 3	2.31613	2.34878	101.41
				95.3686	Average
				13.838	SD
				0.1451	CV%
		Concentrations µg/mL
		24hr 4°C	24hr RT	Ratio 4°C/RT*100
IBP3	Sample 1	0.229554	0.239373	104.277
	Sample 2	0.443131	0.43639	98.4789
	Sample 3	0.307998	0.295398	95.9089
				99.555	Average
				4.28662	SD
				0.0430578	CV%

## Sheet: Freeze-thaw
Freeze-thaw stability
Protein
		Freeze-thaw 1	Freeze-thaw 2	Freeze-thaw 3	Ratio Freez-thaw 2/Freeze-thaw 1 *100		Ratio Freez-thaw 3/Freeze-thaw 1 *100
APOA4	Sample 1	100.086	118.596	116.362	118.494		116.262
	Sample 2	96.0024	107.83	102.504	112.32		106.772
	Sample 3	117.242	107.05	93.0363	91.3072		79.3542
					107.374	Average	100.796	Average
					14.2524	SD	19.1657	SD
					0.132736	CV%	0.190144	CV%
		Freeze-thaw 1	Freeze-thaw 2	Freeze-thaw 3	Ratio Freez-thaw 2/Freeze-thaw 1 *100		Ratio Freez-thaw 3/Freeze-thaw 1 *100
CD5L	Sample 1	3.31976	3.7058	3.66071	111.629		110.27
	Sample 2	4.12884	4.47775	4.9258	108.45		119.302
	Sample 3	2.15248	2.15021	1.91059	99.8944		88.7621
					106.658	Average	106.112	Average
					6.06901	SD	15.689	SD
					0.0569017	CV%	0.147854	CV%
		Freeze-thaw 1	Freeze-thaw 2	Freeze-thaw 3	Ratio Freez-thaw 2/Freeze-thaw 1 *100		Ratio Freez-thaw 3/Freeze-thaw 1 *100
IBP3	Sample 1	0.253583	0.279984	0.252393	110.411		99.5308
	Sample 2	0.401595	0.423066	0.429351	105.346		106.911
	Sample 3	0.361748	0.316576	0.286295	87.5129		79.1422
					101.09	Average	95.1948	Average
					12.0279	SD	14.3834	SD
					0.118982	CV%	0.151094	CV%

## Sheet: Extract Stability
Extract stability, 24 hr, 4°C, (N=86), autosampler
Sample	Ratio to labelled peptide for APOA4, Injection 1	Ratio to labelled peptide for APOA4, Injection 2	Average	Stdev	CV %		Sample	Ratio to labelled peptide for CD5L, Injection 1	Ratio to labelled peptide for CD5L, Injection 2	Average	Stdev	CV %		Sample	Ratio to labelled peptide for IBP3, Injection 1	Ratio to labelled peptide for IBP3, Injection 2	Average	Stdev	CV %
1	4.03118	4.05305	4.04211	0.0154612	0.00382504		1	0.573087	0.534805	0.553946	0.0270699	0.0488674		1	0.929606	0.953189	0.941398	0.0166757	0.0177138
2	3.46915	3.42713	3.44814	0.0297118	0.00861675		2	0.621641	0.55845	0.590046	0.0446825	0.0757271		2	1.5078	1.47518	1.49149	0.0230654	0.0154647
3	5.02253	4.87802	4.95027	0.102187	0.0206426		3	0.78165	0.754656	0.768153	0.0190876	0.0248487		3	1.05211	1.0049	1.02851	0.0333881	0.0324627
4	3.39011	3.33587	3.36299	0.0383486	0.0114031		4	0.402686	0.378296	0.390491	0.0172464	0.0441659		4	0.496496	0.464212	0.480354	0.0228283	0.0475238
5	3.50833	3.44406	3.4762	0.0454461	0.0130735		5	1.31784	1.32775	1.32279	0.00701045	0.00529973		5	1.84305	1.8688	1.85593	0.0182077	0.00981055
6	3.70326	3.69001	3.69664	0.00937016	0.00253478		6	0.798418	0.795022	0.79672	0.00240147	0.0030142		6	1.09542	1.07138	1.0834	0.0169984	0.0156899
7	4.18253	4.09247	4.1375	0.0636839	0.0153919		7	0.373594	0.322138	0.347866	0.0363847	0.104594		7	1.28746	1.32517	1.30631	0.0266646	0.0204122
8	3.9472	3.88549	3.91635	0.043635	0.0111417		8	0.313723	0.384316	0.34902	0.049917	0.143021		8	0.96226	0.946044	0.954152	0.0114668	0.0120178
9	4.07332	4.05925	4.06629	0.00994998	0.00244695		9	0.510811	0.471563	0.491187	0.0277527	0.0565012		9	0.539922	0.582511	0.561216	0.030115	0.0536603
10	3.9855	3.93238	3.95894	0.0375641	0.00948843		10	0.427465	0.365862	0.396664	0.0435601	0.109816		10	1.62929	1.60876	1.61903	0.0145185	0.00896742
11	4.2514	4.15361	4.2025	0.0691456	0.0164534		11	0.733721	0.712794	0.723257	0.0147978	0.02046		11	0.599227	0.562389	0.580808	0.0260481	0.0448481
12	4.53185	4.30873	4.42029	0.15777	0.0356921		12	1.83789	1.93658	1.88723	0.0697901	0.0369801		12	0.938656	0.918652	0.928654	0.0141448	0.0152315
13	3.72676	3.63061	3.67868	0.0679872	0.0184814		13	2.00587	2.16782	2.08684	0.114515	0.0548749		13	0.791997	0.795013	0.793505	0.00213331	0.00268847
14	3.65952	3.66479	3.66215	0.00372096	0.00101606		14	0.679871	0.76025	0.720061	0.0568367	0.0789332		14	1.51695	1.52169	1.51932	0.00335477	0.00220807
15	3.0817	3.13238	3.10704	0.0358353	0.0115336		15	0.450911	0.436868	0.443889	0.00993	0.0223704		15	0.825931	0.849286	0.837609	0.0165144	0.0197162
16	3.61279	3.70508	3.65894	0.0652554	0.0178345		16	0.859537	0.939372	0.899454	0.0564516	0.0627621		16	1.05052	1.01716	1.03384	0.0235846	0.0228127
17	4.00329	3.95267	3.97798	0.035793	0.00899778		17	0.59168	0.678931	0.635306	0.0616961	0.0971125		17	0.54506	0.538829	0.541944	0.00440617	0.0081303
18	3.57792	3.55082	3.56437	0.0191615	0.00537584		18	0.80766	0.875683	0.841672	0.0480995	0.0571475		18	0.570111	0.561892	0.566001	0.0058119	0.0102683
19	4.7626	4.67358	4.71809	0.0629464	0.0133415		19	0.722968	0.819922	0.771445	0.0685568	0.088868		19	1.68854	1.72905	1.70879	0.0286469	0.0167644
20	3.8811	3.81328	3.84719	0.0479497	0.0124636		20	0.774317	0.872032	0.823174	0.0690945	0.0839367		20	1.10894	1.12694	1.11794	0.0127229	0.0113806
21	3.12735	3.15648	3.14192	0.0206028	0.00655739		21	1.27933	1.3655	1.32241	0.0609313	0.0460758		21	0.623547	0.653025	0.638286	0.0208439	0.032656
22	3.44173	3.45157	3.44665	0.00696124	0.00201971		22	1.18551	1.26276	1.22414	0.0546237	0.0446222		22	0.888929	0.944067	0.916498	0.0389887	0.0425409
23	3.64309	3.57834	3.61072	0.0457839	0.01268		23	0.701288	0.651032	0.67616	0.0355364	0.0525562		23	1.19065	1.16457	1.17761	0.0184465	0.0156643
24	4.11923	4.14943	4.13433	0.0213503	0.00516414		24	2.19193	2.31616	2.25405	0.0878459	0.0389725		24	0.357713	0.354628	0.356171	0.00218187	0.00612592
25	4.34307	4.33372	4.3384	0.00660778	0.00152309		25	0.763396	0.881209	0.822303	0.083306	0.101308		25	0.97557	1.0511	1.01333	0.0534074	0.0527046
26	3.96881	4.00007	3.98444	0.0221027	0.00554726		26	0.534841	0.607403	0.571122	0.0513085	0.0898381		26	1.00602	0.969255	0.987636	0.0259945	0.0263199
27	4.16008	4.13342	4.14675	0.0188507	0.00454591		27	1.33854	1.42821	1.38338	0.0634002	0.0458301		27	1.46584	1.56786	1.51685	0.0721399	0.0475591
28	4.29928	4.21861	4.25894	0.0570416	0.0133934		28	1.16595	1.163	1.16447	0.00208566	0.00179108		28	0.900398	0.933055	0.916726	0.0230921	0.0251898
29	4.22469	4.1912	4.20794	0.0236815	0.00562781		29	0.819669	0.897961	0.858815	0.0553614	0.0644626		29	0.931513	0.966301	0.948907	0.0245991	0.0259237
30	4.59893	4.53968	4.5693	0.0418948	0.00916876		30	1.10084	1.18676	1.1438	0.0607561	0.0531178		30	1.23118	1.31671	1.27395	0.0604797	0.0474743
31	4.26546	4.19165	4.22856	0.0521916	0.0123426		31	0.414222	0.518777	0.466499	0.0739317	0.158482		31	0.426596	0.421694	0.424145	0.00346602	0.00817178
32	4.83461	4.75615	4.79538	0.0554839	0.0115703		32	0.448038	0.376239	0.412139	0.0507697	0.123186		32	1.58922	1.63066	1.60994	0.0292974	0.0181978
33	4.22618	4.15341	4.1898	0.0514522	0.0122803		33	0.519308	0.625392	0.57235	0.0750127	0.131061		33	0.880708	0.911665	0.896187	0.0218897	0.0244254
34	4.15622	4.12067	4.13844	0.0251379	0.00607424		34	0.406197	0.484056	0.445126	0.0550543	0.123683		34	0.996271	1.00471	1.00049	0.00596469	0.00596178
35	4.40972	4.31438	4.36205	0.0674127	0.0154544		35	1.24833	1.35804	1.30319	0.0775819	0.0595325		35	1.68248	1.73566	1.70907	0.0376058	0.0220037
36	3.90052	3.87478	3.88765	0.0181993	0.00468132		36	1.2772	1.37217	1.32468	0.0671541	0.0506944		36	0.842541	0.88559	0.864065	0.0304397	0.0352285
37	4.04351	4.02651	4.03501	0.0120177	0.00297836		37	1.13021	1.28175	1.20598	0.107159	0.0888566		37	0.554658	0.526443	0.54055	0.0199508	0.0369084
38	3.98261	3.97733	3.97997	0.0037361	0.000938727		38	0.458307	0.560026	0.509167	0.0719266	0.141263		38	0.573494	0.577307	0.575401	0.00269633	0.004686
39	3.92483	3.9093	3.91706	0.0109815	0.00280351		39	0.643807	0.784744	0.714276	0.0996572	0.139522		39	1.2346	1.24999	1.2423	0.0108824	0.00875992
40	4.79178	4.81345	4.80261	0.0153226	0.00319047		40	0.240014	0.326625	0.283319	0.0612434	0.216164		40	0.893918	0.918197	0.906057	0.0171673	0.0189473
41	4.4662	4.51118	4.48869	0.0318086	0.00708638		41	0.843759	0.938083	0.890921	0.0666975	0.0748635		41	0.411945	0.394749	0.403347	0.0121595	0.0301465
42	3.7677	3.79662	3.78216	0.0204514	0.00540734		42	0.7043	0.788554	0.746427	0.0595767	0.0798159		42	1.11728	1.1251	1.12119	0.00552994	0.00493222
43	3.93884	3.9301	3.93447	0.00618001	0.00157074		43	0.493524	0.585704	0.539614	0.0651812	0.120792		43	0.711426	0.627098	0.669262	0.0596292	0.089097
44	4.83691	4.71918	4.77805	0.0832529	0.017424		44	1.06957	1.25018	1.15987	0.127712	0.110109		44	0.990936	1.03097	1.01095	0.028309	0.0280023
45	4.2063	4.20212	4.20421	0.00295947	0.000703931		45	0.957791	1.05054	1.00416	0.0655821	0.0653101		45	1.11538	1.09418	1.10478	0.0149847	0.0135635
46	3.07713	3.03627	3.0567	0.0288882	0.00945079		46	0.694245	0.788897	0.741571	0.0669289	0.090253		46	1.11587	1.12906	1.12246	0.00932654	0.008309
47	4.13441	4.16038	4.1474	0.0183625	0.00442747		47	0.404382	0.347645	0.376014	0.0401189	0.106695		47	0.666057	0.635092	0.650575	0.0218951	0.033655
48	4.0584	4.00279	4.0306	0.0393187	0.00975507		48	0.66874	0.771182	0.719961	0.0724372	0.100613		48	1.42373	1.40927	1.4165	0.0102259	0.00721913
49	4.82685	4.731	4.77892	0.0677759	0.0141823		49	0.365545	0.464869	0.415207	0.0702324	0.16915		49	0.676758	0.684351	0.680554	0.00536871	0.00788873
50	3.17831	3.20055	3.18943	0.0157287	0.00493152		50	0.784848	0.675018	0.729933	0.0776618	0.106396		50	0.703494	0.697572	0.700533	0.00418788	0.00597813
51	3.3458	3.45288	3.39934	0.0757191	0.0222746		51	0.743838	0.816441	0.78014	0.0513386	0.0658069		51	1.34025	1.31856	1.3294	0.0153372	0.0115369
52	3.7444	3.74164	3.74302	0.0019555	0.00052244		52	1.29585	1.45619	1.37602	0.113382	0.0823983		52	1.14211	1.14981	1.14596	0.00544579	0.00475218
53	4.04859	4.03589	4.04224	0.00898497	0.00222277		53	0.778307	0.863716	0.821011	0.0603933	0.0735596		53	0.499815	0.503153	0.501484	0.00236022	0.00470646
54	3.39455	3.42048	3.40751	0.0183389	0.00538189		54	0.972054	0.980612	0.976333	0.0060519	0.0061986		54	1.5988	1.58558	1.59219	0.00935277	0.00587416
55	4.04961	4.0964	4.073	0.0330887	0.0081239		55	0.522285	0.625035	0.57366	0.0726556	0.126653		55	0.504699	0.501906	0.503303	0.00197498	0.00392404
56	3.46462	3.46982	3.46722	0.00367697	0.0010605		56	0.50925	0.630481	0.569866	0.0857233	0.150427		56	0.950353	1.00488	0.977617	0.0385575	0.0394403
57	4.44257	4.37189	4.40723	0.0499775	0.0113399		57	1.11707	1.24627	1.18167	0.0913572	0.0773121		57	1.67151	1.70998	1.69074	0.0272044	0.0160902
58	4.24265	4.23618	4.23942	0.00457775	0.00107981		58	0.338967	0.403747	0.371357	0.0458061	0.123348		58	0.694803	0.734344	0.714574	0.0279593	0.0391272
59	4.03477	4.02041	4.02759	0.0101576	0.00252201		59	0.59762	0.664259	0.63094	0.0471209	0.0746836		59	0.499883	0.494136	0.49701	0.00406377	0.00817643
60	4.29902	4.35697	4.32799	0.0409798	0.00946854		60	1.44817	1.45673	1.45245	0.00605073	0.00416589		60	1.37211	1.2685	1.32031	0.0732629	0.0554893
61	3.45593	3.44596	3.45094	0.00705205	0.00204351		61	0.924228	0.872494	0.898361	0.0365817	0.0407205		61	0.674552	0.672653	0.673602	0.00134275	0.00199339
62	4.30474	4.22109	4.26292	0.0591538	0.0138764		62	0.253777	0.256529	0.255153	0.00194628	0.00762788		62	1.14413	1.14464	1.14439	0.000360262	0.000314807
63	3.3249	3.27562	3.30026	0.0348524	0.0105605		63	0.571501	0.629422	0.600462	0.0409565	0.0682083		63	0.786644	0.768105	0.777374	0.013109	0.0168632
64	3.79025	3.77693	3.78359	0.00941415	0.00248815		64	0.400509	0.501649	0.451079	0.0715168	0.158546		64	0.675388	0.728071	0.70173	0.0372522	0.0530863
65	4.02352	3.97084	3.99718	0.0372523	0.00931963		65	0.323495	0.421457	0.372476	0.0692694	0.18597		65	0.69666	0.707808	0.702234	0.00788271	0.0112252
66	4.04763	3.90628	3.97696	0.09995	0.0251323		66	0.562147	0.733776	0.647961	0.12136	0.187294		66	0.994779	0.999465	0.997122	0.00331389	0.00332346
67	4.55663	4.49233	4.52448	0.0454691	0.0100496		67	0.665539	0.835068	0.750304	0.119875	0.159769		67	1.13577	1.13512	1.13544	0.000464248	0.000408869
68	3.76218	3.83157	3.79688	0.049068	0.0129233		68	0.474962	0.569105	0.522034	0.066569	0.127519		68	0.461435	0.509659	0.485547	0.0340993	0.0702287
69	3.47175	3.41695	3.44435	0.0387509	0.0112506		69	1.40325	1.21148	1.30737	0.135603	0.103722		69	0.539061	0.526735	0.532898	0.00871589	0.0163556
70	2.7311	2.70625	2.71868	0.0175718	0.00646338		70	1.62102	1.76907	1.69504	0.104689	0.0617618		70	0.641876	0.662188	0.652032	0.0143624	0.0220272
71	4.09585	4.14718	4.12152	0.0362967	0.00880662		71	0.800649	0.889178	0.844914	0.0625994	0.0740897		71	0.985442	0.981935	0.983688	0.00247996	0.00252108
72	3.67548	3.71442	3.69495	0.0275377	0.00745278		72	0.27443	0.352219	0.313325	0.0550055	0.175554		72	1.15372	1.14861	1.15116	0.00361573	0.00314093
73	3.17477	3.17689	3.17583	0.00149968	0.000472217		73	0.518123	0.595041	0.556582	0.0543896	0.0977207		73	0.966156	0.939516	0.952836	0.0188372	0.0197696
74	4.27135	4.21156	4.24146	0.0422761	0.00996735		74	0.486239	0.577827	0.532033	0.0647623	0.121726		74	1.26676	1.26463	1.2657	0.00150749	0.00119104
75	3.72345	3.73964	3.73154	0.0114457	0.00306727		75	0.589604	0.515535	0.552569	0.0523745	0.0947836		75	0.957047	0.999763	0.978405	0.0302046	0.0308713
76	3.65528	3.65658	3.65593	0.000917532	0.000250971		76	1.22247	1.21464	1.21855	0.00553517	0.00454241		76	0.596849	0.591968	0.594409	0.00345112	0.00580598
77	3.68873	3.77662	3.73268	0.0621488	0.0166499		77	0.669101	0.797854	0.733477	0.0910423	0.124124		77	0.74833	0.768268	0.758299	0.0140987	0.0185925
78	3.2952	3.30065	3.29792	0.00385597	0.00116921		78	1.23051	1.32564	1.27808	0.0672712	0.0526348		78	0.715684	0.760248	0.737966	0.0315115	0.0427005
79	4.19443	4.19452	4.19447	6.86834e-05	1.63747e-05		79	0.982722	1.06686	1.02479	0.0594955	0.0580562		79	0.924197	0.922338	0.923268	0.00131433	0.00142356
80	4.07883	4.12384	4.10134	0.0318299	0.00776087		80	0.634852	0.721569	0.678211	0.0613183	0.0904119		80	1.29177	1.2342	1.26299	0.040709	0.0322324
81	2.63847	2.59544	2.61696	0.0304275	0.0116271		81	0.919137	1.00955	0.964345	0.0639338	0.0662976		81	1.21398	1.18603	1.2	0.0197654	0.0164711
82	4.33154	4.29878	4.31516	0.023167	0.00536876		82	0.865486	0.996619	0.931052	0.092725	0.0995916		82	1.28206	1.25553	1.26879	0.0187593	0.0147851
83	3.82231	3.76436	3.79334	0.0409755	0.010802		83	0.773645	0.908817	0.841231	0.0955809	0.11362		83	1.11994	1.16562	1.14278	0.0323008	0.0282652
84	3.31879	3.27431	3.29655	0.0314571	0.00954244		84	1.31501	1.45344	1.38423	0.0978827	0.0707129		84	0.955439	0.931299	0.943369	0.0170691	0.0180937
85	4.41112	4.32712	4.36912	0.0593947	0.0135942		85	0.990869	0.903154	0.947012	0.0620241	0.0654946		85	0.994129	0.934204	0.964167	0.042373	0.0439478
86	3.3666	3.32784	3.34722	0.0274074	0.00818809		86	1.70538	1.85555	1.78047	0.106184	0.0596385		86	0.821473	0.804076	0.812774	0.0123011	0.0151347
				Average CV%	0.00855902						Average CV%	0.0845233						Average CV%	0.0209524
