# Supplementary material for: A robust multiplex immunoaffinity mass spectrometry assay (PromarkerD) for clinical prediction of diabetic kidney disease
Source: Clin Proteomics. 2020 Oct 20;17:37. doi: 10.1186/s12014-020-09302-w (PMC7576806; doi:10.1186/s12014-020-09302-w)
Supplement: Supplementary file 4 — Additional file 4. Biomarker concentrations for APOA4, CD5L and IBP3 for original immunodepletion (Imde) and new immunoaffinity (IAMS) method before and after Bland Altman adjustment. The PromarkerD risk scores are shown for both the ImDe and IAMS methods. Data is used for Figures 2 and 3. [file 12014_2020_9302_MOESM4_ESM.xlsx]

## Sheet: Additional file 4
Additional file 4
Biomarker concentrations for APOA4, CD5L and IBP3 for original immunodepletion (Imde) and new immunoaffinity (IAMS) method before and after Bland Altman adjustment. The PromarkerD risk scores are shown for both the ImDe and IAMS methods.
Sample ID	APOA4_ImDe	CD5L_ImDe	IBP3_ImDe	APOA4_IAMS_unadj	CD5L_IAMS_unadj	IBP3_IAMS_unadj	APOA4_IAMS_adj	CD5L_IAMS_adj	IBP3_IAMS_adj	ImDe Prognostic Result (%)	IAMS Prognostic Result (%)
1	39.4903	0.467608	1.09848	71.9457	1.67745	0.260481	20.0457	0.877446	0.868271	10.8456	7.34295
2	20.1163	1.18664	1.26921	57.5088	1.0927	0.249714	5.60879	0.292696	0.832381	22.5015	10.8668
3	26.0332	1.14929	0.941923	52.8872	1.0385	0.308409	0.987245	0.238495	1.02803	19.8476	2.97299
4	63.5512	0.360775	1.47204	74.2238	1.52515	0.306419	22.3238	0.725153	1.0214	8.63643	4.6228
5	47.0938	0.391985	0.805429	74.5031	0.748567	0.236747	22.6031	0.81	0.789156	21.6737	13.752
6	53.0225	0.560312	1.56197	72.7326	3.01178	0.364494	20.8326	2.21178	1.21498	66.1228	52.3926
7	22.72	0.730019	0.584049	55.1199	0.849718	0.311105	3.21987	0.0497178	1.03702	1.48106	0.428189
8	43.6838	0.514765	1.2772							55.7003
9	28.5055	0.414908	1.06413	72.9531	1.71696	0.360673	21.0531	0.916962	1.20224	1.28315	1.09261
10	29.8585	0.983806	1.06598	80.4178	1.82151	0.284835	28.5178	1.02151	0.949449	53.874	52.9671
11	26.86	1.01403	0.880352	71.4035	1.71585	0.293959	19.5035	0.915851	0.979862	48.4293	43.5663
12	31.6229	0.873736	0.756581	77.9532	2.51261	0.187931	26.0532	1.71261	0.626437	6.27563	5.60846
13	33.248	1.96526	1.07054	79.4805	2.34798	0.362254	27.5805	1.54798	1.20751	12.5631	11.8
14	28.7788	1.22901	0.784288	81.6788	2.9511	0.267253	29.7788	2.1511	0.890843	7.06335	7.3592
15	21.166	0.897357	1.2663	73.8432	2.36661	0.404292	21.9432	1.56661	1.34764	4.98195	5.1777
16	54.123	0.76701	1.24416	87.2306	1.05111	0.318987	35.3306	0.251114	1.06329	26.3163	20.8147
17	49.2553	0.895121	0.96499	78.145	1.54218	0.173835	26.245	0.742175	0.579451	0.660353	0.427267
18	27.756	0.727732	1.46676	65.1726	1.67339	0.426826	13.2726	0.87339	1.42275	0.434363	0.274129
19	44.9759	0.909885	0.867514	81.2874	2.37062	0.268942	29.3874	1.57062	0.896473	5.80061	4.56673
20	54.2124	2.18492	1.74419	111.77	2.19369	0.237674	59.8704	1.39369	0.792247	9.59745	8.9
21	4.64709	0.344419	0.534072	97.2659	0.615628	0.315618	45.3659	0.81	1.05206	0.340823	1.36481
22	61.7801	1.10931	2.22152	91.8795	1.53717	0.548075	39.9795	0.737174	1.82692	0.499931	0.37164
23	43.4301	1.01501	0.716015	81.033	1.57111	0.281002	29.133	0.771109	0.936672	14.6456	12.9
24	37.6175	1.17735	0.533279	77.0284	2.0151	0.328946	25.1284	1.2151	1.09649	29.567	25.5706
25	38.0127	1.14748	1.78351	68.5817	1.48147	0.190796	16.6817	0.681471	0.635988	3.90102	2.16689
26	35.8067	0.692585	0.557975	77.3623	1.47902	0.174659	25.4623	0.679021	0.582197	15.6076	13.016
27	39.5093	1.94655	1.83358	70.3096	1.59585	0.231815	18.4096	0.795851	0.772716	12.8516	7.73412
28	37.2736	0.82598	0.670645	86.7922	0.818298	0.20412	34.8922	0.0182984	0.6804	12.9556	11.5393
29	31.9077	1.06774	0.972543	92.4577	2.64741	0.485092	40.5577	1.84741	1.61697	0.242175	0.295975
30	46.1679	1.23247	0.983529	98.3651	1.84364	0.208396	46.4651	1.04364	0.694652	20.4762	19.5
31	29.2595	1.3405	0.683147	83.3171	2.43679	0.226142	31.4171	1.63679	0.753807	38.4288	39.7796
32	22.469	2.02625	1.31986	57.5722	2.5061	0.237036	5.67216	1.7061	0.790121	0.0313041	0.0126353
33	30.5357	1.90345	0.736997	77.3303	3.11478	0.262209	25.4303	2.31478	0.874031	16.9128	15.9
34	29.2245	1.22485	0.853244	93.794	2.09878	0.272522	41.894	1.29878	0.908408	11.3414	13.6
35	22.8812	1.00156	1.1967	88.6374	1.52038	0.280513	36.7374	0.720383	0.935044	2.45621	3.19912
36	52.7804	1.23783	0.846102	110.447	2.00672	0.228806	58.5472	1.20672	0.762685	0.269948	0.285747
37	45.4227	0.633927	1.31257	98.3199	1.45578	0.343078	46.4199	0.655779	1.14359	3.99083	4.00777
38	28.0308	1.56371	1.39581	108.075	2.75098	0.409712	56.1746	1.95098	1.36571	5.19453	7.84753
39	16.5767	1.14733	0.537092	86.4758	2.45626	0.236983	34.5758	1.65626	0.789944	4.55114	7.1
40	27.5512	0.814599	0.636195	91.5773	0.778807	0.237722	39.6773	0.81	0.792405	6.88854	7.84138
41	18.5303	0.540092	0.873829	91.7508	1.96822	0.477978	39.8508	1.16822	1.59326	11.9808	18.9964
42	20.1996	1.08882	1.51987	89.1964	1.78323	0.403942	37.2964	0.983228	1.34647	0.0601868	0.0874978
43	22.8481	0.448552	1.78198	87.7124	0.675737	0.406792	35.8124	0.81	1.35597	0.794951	0.942239
44	23.2265	1.43466	1.0806	87.298	1.83958	0.289155	35.398	1.03958	0.96385	0.266465	0.341535
45	13.0721	1.05371	1.24199	83.6524	2.52891	0.332881	31.7524	1.72891	1.1096	5.07569	8.5745
46	35.4168	0.985252	1.50102	98.0055	1.36936	0.373674	46.1055	0.569363	1.24558	0.231131	0.265538
47	43.9711	0.361037	0.909593	112.908	1.39123	0.35565	61.008	0.591234	1.1855	17.6511	20.9
48	19.3504	0.74665	0.873385	90.2648	2.92516	0.263911	38.3648	2.12516	0.879702	0.0967258	0.152545
49	43.8661	0.490136	1.39311	96.3542	2.86356	0.285778	44.4542	2.06356	0.952595	0.914737	0.928552
50	24.2039	0.726828	0.847087	84.2872	1.17063	0.373702	32.3872	0.370631	1.24567	0.335871	0.407968
51	26.0659	0.299981	0.965742	91.4826	1.63381	0.496592	39.5826	0.833814	1.65531	14.0591	18.4862
52	23.5391	0.340844	0.87858	84.6742	2.51643	0.243557	32.7742	1.71643	0.811857	13.6882	16.7952
53	27.4698	1.25286	2.02256	71.9447	1.75666	0.267153	20.0447	0.956659	0.890509	11.7466	9.26907
54	29.5286	0.809606	2.1485	71.1553	2.06216	0.269507	19.2553	1.26216	0.898358	1.26358	0.918963
55	24.4549	0.415601	1.59014	81.2601	1.19358	0.362501	29.3601	0.39358	1.20834	15.07	16.308
56	24.2147	0.741514	1.36118	79.6119	1.90021	0.299404	27.7119	1.10021	0.998013	3.75243	4.02003
57	37.292	0.798793	0.932189	93.0339	1.18843	0.407093	41.1339	0.388431	1.35698	14.8727	17.1
58	21.0646	0.597723	1.09842	77.0127	2.10197	0.368473	25.1127	1.30197	1.22824	2.95583	3.3765
59	29.0617	0.662003	1.04956	87.8116	0.996307	0.299167	35.9116	0.196307	0.997223	11.1455	12.8
60	20.8439	0.718543	1.15739	73.6306	1.01523	0.304148	21.7306	0.215227	1.01383	0.282926	0.279451
61	49.3101	1.44382	1.51433	92.493	3.36038	0.219876	40.593	2.56038	0.732922	0.334415	0.28466
62	46.5018	0.816316	1.13211	90.7367	2.34898	0.191175	38.8367	1.54898	0.63725	12.1544	10.7382
63	31.5938	0.846507	1.34296	75.4897	2.51774	0.274814	23.5897	1.71774	0.916046	14.8758	11.8
64	27.1317	0.746878	1.18558	80.103	0.878551	0.258462	28.203	0.0785512	0.861539	0.0439766	0.0417075
65	43.2096	2.06472	0.522365	88.4944	3.29265	0.169611	36.5944	2.49265	0.56537	81.9031	80.4643
66	33.8018	0.965931	1.33374	73.9209	2.65183	0.213132	22.0209	1.85183	0.71044	20.3972	15.9554
67	2.90103	0.657459	1.60918	102.364	3.30395	0.30117	50.4635	2.50395	1.0039	0.0136208	0.0818677
68	9.43853	0.642353	2.06206	75.9957	3.81025	0.60826	24.0957	3.01025	2.02753	0.550315	1.0236
69	20.8172	0.707589	1.39771	97.7813	2.72473	0.331174	45.8813	1.92473	1.10391	0.427605	0.705762
70	20.2929	0.695712	0.889179	88.3273	2.04505	0.252852	36.4273	1.24504	0.84284	5.95932	8.46551
71	33.8059	1.07237	0.724518	77.7772	5.65049	0.322923	25.8772	4.85049	1.07641	0.0709192	0.063983
72	2.33486	0.936733	0.953845	74.8043	4.22453	0.360422	22.9043	3.42453	1.20141	0.37465	1.63188
73	5.39435	0.36398	0.572678	107.246	4.44957	0.281831	55.3457	3.64957	0.939437	0.05775	0.273115
74	5.8218	0.644169	0.674783	92.9976	2.0178	0.182152	41.0976	1.2178	0.607173	23.9203	51.9939
75	26.3297	0.574601	1.38614	72.7621	1.28106	0.29471	20.8621	0.481057	0.982367	17.5665	15.1638
76	16.7588	0.690791	0.954548	79.4392	3.03107	0.39172	27.5392	2.23107	1.30573	0.270007	0.387877
77	54.2806	0.876021	1.93058	80.2983	1.76716	0.443246	28.3983	0.96716	1.47749	0.570304	0.373719
78	36.3948	1.65861	1.44302	85.0407	2.99488	0.225068	33.1407	2.19488	0.750227	0.682042	0.617574
79	39.0581	0.606098	0.40224	74.8038	2.05113	0.318304	22.9038	1.25113	1.06101	6.08514	4.81509
80	17.4906	0.592356	1.00458	95.5367	2.00954	0.301561	43.6367	1.20954	1.0052	0.155926	0.281562
81	32.6702	1.45982	0.973186	75.7799	2.32786	0.194851	23.8799	1.52785	0.649503	2.74801	2.20532
82	35.3586	0.465348	1.10599	80.432	1.35786	0.323875	28.532	0.557857	1.07958	15.6514	13.9826
83	34.5471	1.812	0.75676	75.1285	2.7613	0.209751	23.2285	1.9613	0.69917	48.0157	41.7519
84	49.3751	1.996	1.07856	77.2899	3.59803	0.337801	25.3899	2.79803	1.126	8.63955	5.9214
85	40.0543	0.582651	0.816788	90.7028	1.24189	0.298129	38.8028	0.441888	0.993763	5.74262	5.67648
86	22.2847	0.795094	0.664797	77.3114	1.94379	0.203209	25.4114	1.14379	0.677363	0.231926	0.254392
87	21.9855	1.41718	0.484574	71.8132	2.40996	0.206387	19.9132	1.60996	0.687957	25.2267	24.5977
88	3.16616	0.32717	0.699253	80.9242	0.750544	0.4274	29.0242	0.81	1.42467	0.189445	0.735446
89	52.1554	0.907052	1.44985	84.648	1.69575	0.458749	32.748	0.895752	1.52916	2.52443	1.90263
90	4.54798	1.4353	1.06352	110.355	3.11945	0.373891	58.4553	2.31945	1.2463	0.0147486	0.0751768
91	44.4312	1.75958	1.0294	75.477	1.33046	0.203302	23.577	0.530456	0.677673	0.0622041	0.0393609
92	27.8398	1.02668	0.774313	73.6237	1.70438	0.265563	21.7237	0.904383	0.88521	0.549673	0.473799
93	66.4419	2.20634	0.867156	85.3533	2.42235	0.236269	33.4533	1.62235	0.787563	0.362029	0.232064
94	36.1349	1.26927	1.50502	85.2163	1.76739	0.389102	33.3163	0.96739	1.29701	0.942342	0.880538
95	56.8319	1.3452	1.57566	87.5824	2.05628	0.293085	35.6824	1.25628	0.97695	1.46246	1.05647
96	38.1219	2.53955	1.24008	85.043	3.92914	0.271666	33.143	3.12914	0.905553	47.247	44.6159
97	19.009	1.58977	1.28248	94.2989	2.18701	0.286145	42.3989	1.38701	0.953817	0.627245	1.00947
98	23.0476	1.12929	0.458664	73.6009	3.23627	0.277985	21.7009	2.43627	0.926617	3.5288	3.63908
99	23.0486	1.64099	0.731813	64.9443	1.96303	0.32631	13.0443	1.16303	1.0877	0.23476	0.167644
100	29.6639	0.957073	0.430353	84.3987	1.53417	0.152619	32.4987	0.734174	0.50873	0.761507	0.810832
