# Supplementary material for: A robust multiplex immunoaffinity mass spectrometry assay (PromarkerD) for clinical prediction of diabetic kidney disease
Source: Clin Proteomics. 2020 Oct 20;17:37. doi: 10.1186/s12014-020-09302-w (PMC7576806; doi:10.1186/s12014-020-09302-w)
Supplement: Supplementary file 5 — Additional file 5. Biomarker concentrations for APOA4, CD5L and IBP3 for development laboratory and comparison laboratory before and after Bland Altman adjustment. The PromarkerD risk scores are shown for both laboratories. Data is used in Figure 4. [file 12014_2020_9302_MOESM5_ESM.xlsx]

## Sheet: Additional file 5
Additional file 5
Biomarker concentrations for APOA4, CD5L and IBP3 for development laboratory and comparison laboratory before and after Bland Altman adjustment. The PromarkerD risk scores are shown for both laboratories. Columns H, I and J have been adjusted between laboratories back to the original ImDe method.
Sample ID	APOA4_Development_IAMS_unadj	CD5L_Development_IAMS_unadj	IBP3_Development_IAMS_unadj	APOA4_Comparison_unadj	CD5L_Comparison_unadj	IBP3_Comparison_unadj	APOA4_Comparison_adj	CD5L_Comparison_adj	IBP3_Comparison_adj	Development IAMS Prognostic Result (%)	Comparison IAMS Prognostic Result (%)
1	71.9457	1.67745	0.260481	65.5105	0.530963	0.169724	23.7005	0.700963	0.669724	7.34295	7.91348
2	57.5088	1.0927	0.249714	73.5886	0.441169	0.241411	31.7786	0.611169	0.741411	10.8668	26.8111
3	52.8872	1.0385	0.308409	72.1493	0.48324	0.256168	30.3393	0.65324	0.756168	2.97299	20.9298
4	74.2238	1.52515	0.306419	77.2282	0.569768	0.190068	35.4182	0.739768	0.690068	4.6228	5.92642
5	74.5031	0.748567	0.236747	83.8358	0.277488	0.146915	42.0258	0.447488	0.646915	13.752	20.2746
6	72.7326	3.01178	0.364494	81.865	1.02237	0.148502	40.055	1.19237	0.648502	52.3926	60.9763
7	55.1199	0.849718	0.311105	67.6186	0.273406	0.197377	25.8086	0.443406	0.697377	0.428189	1.60425
8				73.6159	0.528148	0.219287	31.8059	0.698148	0.719287		49.8702
9	72.9531	1.71696	0.360673	73.0839	0.440054	0.223945	31.2739	0.610054	0.723945	1.09261	1.33407
10	80.4178	1.82151	0.284835	73.7764	0.505904	0.188364	31.9664	0.675904	0.688364	52.9671	53.923
11	71.4035	1.71585	0.293959	66.227	0.57822	0.13271	24.417	0.74822	0.63271	43.5663	46.1517
12	77.9532	2.51261	0.187931	73.0584	0.787014	0.100043	31.2484	0.957014	0.600043	5.60846	6.14614
13	79.4805	2.34798	0.362254	66.5128	0.647624	0.175218	24.7028	0.817624	0.675218	11.8	9.91548
14	81.6788	2.9511	0.267253	73.5225	0.827757	0.135801	31.7125	0.997757	0.635801	7.3592	7.33547
15	73.8432	2.36661	0.404292	68.3759	0.629674	0.211489	26.5659	0.799674	0.711489	5.1777	5.46728
16	87.2306	1.05111	0.318987	84.8683	0.3472	0.178634	43.0583	0.5172	0.678634	20.8147	22.668
17	78.145	1.54218	0.173835	68.7364	0.422802	0.113429	26.9264	0.592802	0.613429	0.427267	0.433648
18	65.1726	1.67339	0.426826	66.9242	0.497521	0.289744	25.1142	0.667521	0.789744	0.274129	0.389224
19	81.2874	2.37062	0.268942	82.6595	0.737694	0.158365	40.8495	0.907694	0.658365	4.56673	5.37492
20	111.77	2.19369	0.237674	104.919	0.704989	0.116612	63.109	0.874989	0.616612	8.9	8.43797
21	97.2659	0.615628	0.315618	98.349	0.154212	0.14341	56.539	0.324212	0.64341	1.36481	1.63937
22	91.8795	1.53717	0.548075	81.7931	0.396499	0.269355	39.9831	0.566499	0.769355	0.37164	0.34681
23	81.033	1.57111	0.281002	78.5379	0.447586	0.160702	36.7279	0.617586	0.660702	12.9	12.9935
24	77.0284	2.0151	0.328946	79.4468	0.586104	0.151313	37.6368	0.756104	0.651313	25.5706	29.6564
25	68.5817	1.48147	0.190796	68.9196	0.390525	0.125234	27.1096	0.560525	0.625234	2.16689	2.90156
26	77.3623	1.47902	0.174659	76.0421	0.348184	0.0988883	34.2321	0.518184	0.598888	13.016	15.2154
27	70.3096	1.59585	0.231815	69.8493	0.586374	0.153699	28.0393	0.756374	0.653699	7.73412	9.72798
28	86.7922	0.818298	0.20412	81.905	0.268073	0.109311	40.095	0.438073	0.609311	11.5393	13.2249
29	92.4577	2.64741	0.485092	84.255	0.825741	0.237479	42.445	0.995741	0.737479	0.295975	0.283402
30	98.3651	1.84364	0.208396	74.7987	0.483581	0.0865236	32.9887	0.653581	0.586524	19.5	15.7708
31	83.3171	2.43679	0.226142	68.4038	0.710183	0.117888	26.5938	0.880183	0.617888	39.7796	36.612
32	57.5722	2.5061	0.237036	66.9171	1.10048	0.168429	25.1071	1.27048	0.668429	0.0126353	0.0315857
33	77.3303	3.11478	0.262209	61.0936	0.81706	0.126875	19.2836	0.98706	0.626875	15.9	13.0594
34	93.794	2.09878	0.272522	73.2078	0.67633	0.156127	31.3978	0.84633	0.656127	13.6	10.875
35	88.6374	1.52038	0.280513	60.6243	0.583609	0.150806	18.8143	0.753609	0.650806	3.19912	2.0713
36	110.447	2.00672	0.228806	81.0106	0.549516	0.113921	39.2006	0.719516	0.613921	0.285747	0.215991
37	98.3199	1.45578	0.343078	81.8724	0.4082	0.235264	40.0624	0.5782	0.735264	4.00777	3.54362
38	108.075	2.75098	0.409712	70.981	0.747003	0.103839	29.171	0.917003	0.603839	7.84753	4.95893
39	86.4758	2.45626	0.236983	68.7272	0.673375	0.122266	26.9172	0.843375	0.622266	7.1	5.81245
40	91.5773	0.778807	0.237722	85.338	0.356459	0.146498	43.528	0.526459	0.646498	7.84138	8.90277
41	91.7508	1.96822	0.477978	68.6747	0.564694	0.275183	26.8647	0.734694	0.775183	18.9964	14.654
42	89.1964	1.78323	0.403942	69.3556	0.559521	0.227381	27.5456	0.729521	0.727381	0.0874978	0.068653
43	87.7124	0.675737	0.406792	73.0614	0.323023	0.286939	31.2514	0.493023	0.786939	0.942239	0.912964
44	87.298	1.83958	0.289155	55.7056	0.619336	0.154709	13.8956	0.789336	0.654709	0.341535	0.183466
45	83.6524	2.52891	0.332881	49.4695	0.52849	0.141465	7.65952	0.69849	0.641465	8.5745	3.47926
46	98.0055	1.36936	0.373674	84.0545	0.508845	0.166999	42.2445	0.678845	0.666999	0.265538	0.241197
47	112.908	1.39123	0.35565	84.4003	0.334948	0.172589	42.5903	0.504948	0.672589	20.9	15.58
48	90.2648	2.92516	0.263911	56.1117	0.631203	0.0977449	14.3017	0.801203	0.597745	0.152545	0.0779376
49	96.3542	2.86356	0.285778	67.1304	0.851157	0.152223	25.3204	1.02116	0.652223	0.928552	0.625228
50	84.2872	1.17063	0.373702	67.7078	0.379256	0.17467	25.8978	0.549256	0.67467	0.407968	0.342365
51	91.4826	1.63381	0.496592	78.8163	0.692719	0.31513	37.0063	0.862719	0.81513	18.4862	17.1225
52	84.6742	2.51643	0.243557	68.5614	0.960568	0.161325	26.7514	1.13057	0.661325	16.7952	14.7679
53	71.9447	1.75666	0.267153	53.7482	0.783995	0.174785	11.9382	0.953995	0.674785	9.26907	6.73897
54	71.1553	2.06216	0.269507							0.918963
55	81.2601	1.19358	0.362501							16.308
56	79.6119	1.90021	0.299404							4.02003
57	93.0339	1.18843	0.407093	73.2476	0.461188	0.23262	31.4376	0.631188	0.73262	17.1	12.7209
58	77.0127	2.10197	0.368473	67.6117	0.844223	0.1922	25.8017	1.01422	0.6922	3.3765	3.27734
59	87.8116	0.996307	0.299167	81.3159	0.500805	0.193588	39.5059	0.670805	0.693588	12.8	11.4668
60	73.6306	1.01523	0.304148	58.5662	0.530456	0.221664	16.7562	0.700456	0.721664	0.279451	0.23823
61	92.493	3.36038	0.219876	73.6382	1.2133	0.126685	31.8282	1.3833	0.626685	0.28466	0.238067
62	90.7367	2.34898	0.191175	72.7977	0.86252	0.0950767	30.9877	1.03252	0.595077	10.7382	9.32561
63	75.4897	2.51774	0.274814	61.1431	0.543272	0.167458	19.3331	0.713272	0.667458	11.8	9.9823
64	80.103	0.878551	0.258462	66.9918	0.334572	0.154583	25.1818	0.504572	0.654583	0.0417075	0.0398058
65	88.4944	3.29265	0.169611	75.1193	1.07896	0.0865136	33.3093	1.24896	0.586514	80.4643	79.2902
66	73.9209	2.65183	0.213132	62.9944	0.864452	0.135889	21.1844	1.03445	0.635889	15.9554	15.3426
67	102.364	3.30395	0.30117	96.4916	0.932531	0.166459	54.6816	1.10253	0.666459	0.0818677	0.0819416
68	75.9957	3.81025	0.60826	77.0379	1.20821	0.448115	35.2279	1.37821	0.948115	1.0236	1.2046
69	97.7813	2.72473	0.331174	86.3463	1.10562	0.188764	44.5363	1.27562	0.688764	0.705762	0.662942
70	88.3273	2.04505	0.252852	75.9094	0.755746	0.137717	34.0994	0.925746	0.637717	8.46551	7.94587
71	77.7772	5.65049	0.322923	78.1823	1.82415	0.20404	36.3723	1.99415	0.70404	0.063983	0.0752126
72	74.8043	4.22453	0.360422	67.4884	1.35829	0.171286	25.6784	1.52829	0.671286	1.63188	1.6481
73	107.246	4.44957	0.281831	98.6621	1.44229	0.113529	56.8521	1.61229	0.613529	0.273115	0.264057
74	92.9976	2.0178	0.182152	76.6989	0.923566	0.110187	34.8889	1.09357	0.610187	51.9939	49.3641
75	72.7621	1.28106	0.29471	66.1784	0.480478	0.211964	24.3684	0.650478	0.711964	15.1638	16.2417
76	79.4392	3.03107	0.39172	71.06	1.10783	0.229017	29.25	1.27783	0.729017	0.387877	0.380979
77	80.2983	1.76716	0.443246	75.7962	0.743834	0.306063	33.9862	0.913834	0.806063	0.373719	0.399668
78	85.0407	2.99488	0.225068	66.5562	1.03474	0.117682	24.7462	1.20474	0.617682	0.617574	0.50003
79	74.8038	2.05113	0.318304	70.1165	0.8254	0.202252	28.3065	0.9954	0.702252	4.81509	5.28267
80	95.5367	2.00954	0.301561	88.8043	0.720275	0.178965	46.9943	0.890275	0.678965	0.281562	0.284562
81	75.7799	2.32786	0.194851	70.6057	1.12595	0.197695	28.7957	1.29595	0.697695	2.20532	2.47714
82	80.432	1.35786	0.323875	68.4494	0.432114	0.202819	26.6394	0.602114	0.702819	13.9826	13.1312
83	75.1285	2.7613	0.209751	67.9387	1.10607	0.143508	26.1287	1.27607	0.643508	41.7519	43.1598
84	77.2899	3.59803	0.337801	127.985	2.34202	0.339057	86.1752	2.51202	0.839057	5.9214	11.702
85	90.7028	1.24189	0.298129	79.0905	0.468054	0.191343	37.2805	0.638054	0.691343	5.67648	5.45138
86	77.3114	1.94379	0.203209	70.4938	0.868283	0.115434	28.6838	1.03828	0.615434	0.254392	0.271937
87	71.8132	2.40996	0.206387	58.8613	0.854124	0.10821	17.0513	1.02412	0.60821	24.5977	22.4849
88	80.9242	0.750544	0.4274	60.4722	0.379818	0.189481	18.6622	0.549818	0.689481	0.735446	0.582553
89	84.648	1.69575	0.458749	74.7502	0.53237	0.26463	32.9402	0.70237	0.76463	1.90263	1.80663
90	110.355	3.11945	0.373891	95.8842	1.21642	0.227836	54.0742	1.38642	0.727836	0.0751768	0.0679857
91	75.477	1.33046	0.203302	63.9703	0.603663	0.123148	22.1603	0.773663	0.623148	0.0393609	0.037968
92	73.6237	1.70438	0.265563	60.0376	0.672111	0.155146	18.2276	0.842111	0.655146	0.473799	0.414604
93	85.3533	2.42235	0.236269	69.9236	0.926262	0.120616	28.1136	1.09626	0.620616	0.232064	0.202579
94	85.2163	1.76739	0.389102	72.811	0.591723	0.206917	31.001	0.761723	0.706917	0.880538	0.801102
95	87.5824	2.05628	0.293085							1.05647
96	85.043	3.92914	0.271666							44.6159
97	94.2989	2.18701	0.286145	88.8418	0.894908	0.186019	47.0318	1.06491	0.686019	1.00947	1.04488
98	73.6009	3.23627	0.277985	65.0268	1.18823	0.194553	23.2168	1.35823	0.694553	3.63908	3.66514
99	64.9443	1.96303	0.32631	67.8394	0.898166	0.217983	26.0294	1.06817	0.717983	0.167644	0.250437
100	84.3987	1.53417	0.152619	75.6176	0.59074	0.0651751	33.8076	0.76074	0.565175	0.810832	0.838116
